# Supplementary material for: A questionnaire study of injections prescribed and dispensed for patients diagnosed with mild/moderate community-acquired pneumonia in Mongolia
Source: PeerJ. 2015 Nov 26;3:e1375. doi: 10.7717/peerj.1375 (PMC4671187; doi:10.7717/peerj.1375)
Supplement: Supplemental Information 2 [file peerj-03-1375-s002.zip]

Archive with 1 entries (1 files):
- Pharmacists_3_7.sav
